# Supplementary material for: Risk factors for postpartum depression after cesarean section: a systematic review and meta-analysis
Source: PeerJ. 2026 Feb 3;14:e20550. doi: 10.7717/peerj.20550 (PMC12880094; doi:10.7717/peerj.20550)
Supplement: Supplemental Information 1 [file peerj-14-20550-s001.xlsx]

## Sheet: Sheet1
								Age						age>35						Nulliparous						Gestation weeks						Less than 13 years of education						Smoking						alcohol
study	year	counry	study design	sample size	mean age	diagnostic criteria		emean	esd	en	cmean	csd	cn	eevent	enoevent	en	cevent	cnoevent	cn	eevent	enoevent	en	cevent	cnoevent	cn	emean	esd	en	cmean	csd	cn	eevent	enoevent	en	cevent	cnoevent	cn	eevent	enoevent	en	cevent	cnoevent	cn	eevent	enoevent	en	cevent	cnoevent	cn
Chandrasekaran	2018	Canada	cohort study	103	34.4	EPDS ≥10		34.1	4.1	18	34.9	4.3	85							2		18	31		85	38.9	0.6	18	38.8	0.9	85	3		18	4		85	0		18	1		85	5		18	9		85
Lin	2022	China	cohort study	590	32	EPDS ≥10		31.6	4.4	142	32.4	5.3	448													38.4	0.8	142	38.4	1	448	14		142	44		448
Quan	2020	China	cohort study	360	35	EPDS ≥12								10		26	43		334	15		26	221		334							12		26	93		334
Tan	2024	Singapore	cohort study	180	32.2	EPDS ≥10		31.2	5.3	34	33	4.5	146
Wang	2024	China	cohort study	287	32.4	EPDS ≥10		32.5	4.2	60	31.8	5.1	227							27		60	90		227													3		60	2		227
Shen	2020	japan	cohort study	247	35	EPDS ≥10		34.33	6.09	56	34.67	5.23	191							36		56	81		191	38	1.52	56	38	1.49	191							10		56	23		191
Liu	2021	China	cohort study	80	37.42	EPDS ≥10														12		30	16		50							7		30	11		50
Li	2019	China	cohort study	1238	34	EPDS ≥10																										128		223	537		999
hu	2022	China	cohort study	253	35	EPDS ≥10														33		41	131		212							15		41	41		212
[truncated: 36 more columns]

## Sheet: Age
study	year	emean	esd	en	cmean	csd	cn
Chandrasekaran	2018	34.1	4.1	18	34.9	4.3	85
Lin	2022	31.6	4.4	142	32.4	5.3	448
Tan	2024	31.2	5.3	34	33	4.5	146
Wang	2024	31.8	4.2	60	32.5	5.1	227
Shen	2020	34.33	6.09	56	34.67	5.23	191

## Sheet: Nulliparous
study	year	eevent	enoevent	en	cevent	cnoevent	cn
Chandrasekaran	2018	2	16	18	10	75	85
Quan	2020	15	11	26	100	234	334
Wang	2024	27	33	60	90	137	227
Shen	2020	36	20	56	81	110	191
Liu	2021	12	18	30	16	34	50
hu	2022	33	8	41	131	81	212

## Sheet: Gestation weeks 
study	year	emean	esd	en	cmean	csd	cn
Chandrasekaran	2018	38.9	0.6	18	38.8	0.9	85
Lin	2022	38.4	0.8	142	38.4	1	448
Shen	2020	38	1.52	56	38	1.49	191

## Sheet: Less than 13 years of education
study	year	eevent	enoevent	en	cevent	cnoevent	cn
Chandrasekaran	2018	3	15	18	4	81	85
Lin	2022	14	128	142	44	404	448
Quan	2020	12	14	26	93	241	334
Liu	2021	7	23	30	11	39	50
Li	2019	128	95	223	537	462	999
hu	2022	15	26	41	41	171	212

## Sheet: Smoking 
study	year	eevent	enoevent	en	cevent	cnoevent	cn
Chandrasekaran	2018	0	18	18	1	84	85
Wang	2024	3	57	60	2	225	227
Shen	2020	10	46	56	23	168	191

## Sheet: Hypertension
study	year	eevent	enoevent	en	cevent	cnoevent	cn
Lin	2022	7	135	142	29	419	448
Wang	2024	3	57	60	37	190	227
Shen	2020	10	46	56	18	173	191

## Sheet: Gestational diabetes mellitus
study	year	eevent	enoevent	en	cevent	cnoevent	cn
Lin	2022	17	125	142	59	389	448
Wang	2024	11	49	60	20	207	227
Shen	2020	4	52	56	14	177	191

## Sheet: Antenatal SDS
study	year	emean	esd	en	cmean	csd	cn
Lin	2022	33	12	142	31	8	448
Tan	2024	4.4	2.7	34	3.1	2.6	146
Wang	2024	33	11	27	30	9	227

## Sheet: Antenatal SAS
study	year	emean	esd	en	cmean	csd	cn
Lin	2022	33	7.3	142	30	6	448
Tan	2024	7.8	3.9	34	4.9	3.1	146
Wang	2024	35	7.5	27	31	6.5	227
